# Supplementary material for: Previous Interspecific Courtship Impairs Female Receptivity to Conspecifics in the Parasitoid Wasp Nasonia longicornis But Not in N. vitripennis
Source: Insects. 2018 Sep 1;9(3):112. doi: 10.3390/insects9030112 (PMC6163980; doi:10.3390/insects9030112)
Supplement: Supplementary file 1 [file insects-09-00112-s001.zip]

Archive with 2 entries (2 files):
- Mair et al._raw.data_SOM.pdf
- Mair et al._raw.data_SOM.txt
